# Supplementary material for: The digestive systems of carnivorous plants
Source: Plant Physiol. 2022 May 23;190(1):44–59. doi: 10.1093/plphys/kiac232 (PMC9434158; doi:10.1093/plphys/kiac232)
Supplement: kiac232_Supplementary_Data [file kiac232_supplementary_data.zip]

Archive with 2 entries (2 files):
- PP2022UP00084R1_Supplemental_Materials.pdf
- supp_tables.xlsx
