# Supplementary material for: The digestive systems of carnivorous plants
Source: Plant Physiol. 2022 May 23;190(1):44–59. doi: 10.1093/plphys/kiac232 (PMC9434158; doi:10.1093/plphys/kiac232)
Supplement: kiac232_Supplementary_Data [file kiac232_supplementary_data.zip › supp_tables.xlsx]

## Sheet: Supplemental Table S1
Category	Species	Trap type	Tissue	Treatment/Conditions	pH	Reference	Reference URL	Note
plant apoplast	Arabidopsis thaliana	NA	root meristem	no	5.4	Barbez et al. (2017)	https://doi.org/10.1073/pnas.1613499114
plant apoplast	Arabidopsis thaliana	NA	root trichoblast	no	4.5–6.0	Bibikova et al. (1998)	https://doi.org/10.1242/dev.125.15.2925
plant apoplast	Arabidopsis thaliana	NA	root to shoot transition zone	no	5.4	Kašík et al. (2013)	https://doi.org/10.1016/j.msec.2013.07.045
plant apoplast	Arabidopsis thaliana	NA	top zone of hypocotyls	no	5.07	Kašík et al. (2013)	https://doi.org/10.1016/j.msec.2013.07.045
plant apoplast	Arabidopsis thaliana	NA	root	no	6.0–6.4	Martinière et al. (2018)	https://doi.org/10.1073/pnas.1721769115
plant apoplast	Brassica napus	NA	leaf	no	5.73–5.83	Husted et al. (1995)	https://doi.org/10.1104/pp.109.4.1453
carnivorous plant	Brocchinia reducta	pitcher	trap	Field conditions, Insects found in trap	2.8-3.0	Givnish et al. (1984)	https://doi.org/10.1086/284289
carnivorous plant	Cephalotus follicularis	pitcher	trap	no	2.9	Takahashi et al. (2009)	Comparative studies on the acid proteinase activities in the digestive fluids of Nepenthes, Cephalotus, Dionaea, and Drosera
carnivorous plant	Cephalotus follicularis	pitcher	trap	no feeding	4	Adlassnig et al. (2011)	https://doi.org/10.1093/aob/mcq238
plant apoplast	Commelina communis	NA	stem base xylem sap	no	5.2	Jia et al. (2007)	https://doi.org/10.1104/pp.106.089110
plant apoplast	Commelina communis	NA	leaf blade xylem sap	no	6.2	Jia et al. (2007)	https://doi.org/10.1104/pp.106.089110
carnivorous plant	Dionaea muscipula	snap	trap	feeding	3.9	Takahashi et al. (2009)	Comparative studies on the acid proteinase activities in the digestive fluids of Nepenthes, Cephalotus, Dionaea, and Drosera
carnivorous plant	Dionaea muscipula	snap	trap	mechanical stimulation	3	Rea (1982)	https://doi.org/10.1016/S0044-328X(82)80125-6
carnivorous plant	Dionaea muscipula	snap	trap		5	Robins (1978)	https://ora.ox.ac.uk/objects/uuid:a45794bc-2d23-4226-aa1f-87b1520c2a00
carnivorous plant	Dionaea muscipula	snap	trap		1.5	Lichtner and Williams (1977)	https://doi.org/10.1002/j.1537-2197.1977.tb11931.x
carnivorous plant	Dionaea muscipula	snap	trap	coronatine treated	3.4-4.4	Escalante-Pérez et al. (2011)	https://doi.org/10.1073/pnas.1112535108
carnivorous plant	Drosera adelae	flypaper	trap	no	4.3	Okabe et al. (2005)	https://doi.org/10.1016/j.febslet.2005.09.043
carnivorous plant	Drosera capensis	flypaper	trap	no	2.5	Takahashi et al. (2009)	Comparative studies on the acid proteinase activities in the digestive fluids of Nepenthes, Cephalotus, Dionaea, and Drosera
carnivorous plant	Drosera capensis	flypaper	trap		5	Rost and Schauer (1977)	Physical and chemical properties of the mucin secreted by Drosera capensis
carnivorous plant	Drosera spathulata	flypaper	trap	no	5	Erni et al. (2011)	https://doi.org/10.1039/C1SM05815K
carnivorous plant	Drosophyllum lusitanicum	flypaper	trap		2.5–3.0	Heslop-Harrison (1976)	Enzyme secretion and digest uptake in carnivorous plants
carnivorous plant	Heliamphora nutans	pitcher	trap	no feeding	4–5	Adlassnig et al. (2011)	https://doi.org/10.1093/aob/mcq238
plant apoplast	Helianthus annuus	NA	leaf	no	5.7	Hoffmann and Kosegarten (1995)	https://doi.org/10.1111/j.1399-3054.1995.tb00846.x
plant apoplast	Helianthus annuus	NA	stem base xylem sap	no	5.4	Jia et al. (2007)	https://doi.org/10.1104/pp.106.089110
plant apoplast	Helianthus annuus	NA	leaf blade xylem sap	no	6.8	Jia et al. (2007)	https://doi.org/10.1104/pp.106.089110
carnivorous plant	Nepenthes	pitcher	trap		2.5–3.3	Juniper et al. (1989)	ISBN 978-0-12-392170-3
carnivorous plant	Nepenthes	pitcher	trap	recently opened	2.3–4.6	Morrisey (1955)	https://doi.org/10.1038/1761220b0
carnivorous plant	Nepenthes × “Bill Bailey” (N. singalana × ventricosa)	pitcher	trap	no	2.3	Gilbert et al. (2020a)	https://doi.org/10.1038/s41598-020-61193-x
carnivorous plant	Nepenthes × Mixta	pitcher	trap	no	7	Saganová et al. (2018)	https://doi.org/10.1007/s00425-018-2917-7
carnivorous plant	Nepenthes × Mixta	pitcher	trap	NH4+ feeded	1	Saganová et al. (2018)	https://doi.org/10.1007/s00425-018-2917-7
carnivorous plant	Nepenthes alata	pitcher	trap	no	2.9	Takahashi et al. (2009)	Comparative studies on the acid proteinase activities in the digestive fluids of Nepenthes, Cephalotus, Dionaea, and Drosera
carnivorous plant	Nepenthes albomarginata	pitcher	trap		5–7	Takeuchi et al. (2015)	https://doi.org/10.1016/j.syapm.2015.05.006
carnivorous plant	Nepenthes ampullaria	pitcher	trap		5–7	Takeuchi et al. (2015)	https://doi.org/10.1016/j.syapm.2015.05.006
carnivorous plant	Nepenthes boschiana	pitcher	trap	no	3.9	Gilbert et al. (2020a)	https://doi.org/10.1038/s41598-020-61193-x
carnivorous plant	Nepenthes coccinea	pitcher	trap	no feeding	5	Adlassnig et al. (2011)	https://doi.org/10.1093/aob/mcq238
carnivorous plant	Nepenthes copelandii	pitcher	trap	no	3.8	Gilbert et al. (2020a)	https://doi.org/10.1038/s41598-020-61193-x
carnivorous plant	Nepenthes dubia	pitcher	trap	no	1.8	Gilbert et al. (2020a)	https://doi.org/10.1038/s41598-020-61193-x
carnivorous plant	Nepenthes eymae	pitcher	trap	no	3.7	Gilbert et al. (2020a)	https://doi.org/10.1038/s41598-020-61193-x
carnivorous plant	Nepenthes fusca	pitcher	trap	no	4.9	Gilbert et al. (2020a)	https://doi.org/10.1038/s41598-020-61193-x
carnivorous plant	Nepenthes hamata	pitcher	trap	no	3	Gilbert et al. (2020a)	https://doi.org/10.1038/s41598-020-61193-x
carnivorous plant	Nepenthes hirsuta	pitcher	trap		6	Takeuchi et al. (2015)	https://doi.org/10.1016/j.syapm.2015.05.006
carnivorous plant	Nepenthes hybrida	pitcher	trap	no and feeding	3.14–4.11	Higashi et al. (1993)	https://doi.org/10.1007/BF02344372
carnivorous plant	Nepenthes inermis	pitcher	trap	no	2.2	Gilbert et al. (2020a)	https://doi.org/10.1038/s41598-020-61193-x
carnivorous plant	Nepenthes jacquelineae	pitcher	trap	no	2	Gilbert et al. (2020a)	https://doi.org/10.1038/s41598-020-61193-x
carnivorous plant	Nepenthes khasiana	pitcher	trap	no	3.3	Gilbert et al. (2020a)	https://doi.org/10.1038/s41598-020-61193-x
carnivorous plant	Nepenthes maxima	pitcher	trap	no	3	Gilbert et al. (2020a)	https://doi.org/10.1038/s41598-020-61193-x
carnivorous plant	Nepenthes ramispina	pitcher	trap	no	2.3	Gilbert et al. (2020a)	https://doi.org/10.1038/s41598-020-61193-x
carnivorous plant	Nepenthes sanguinea	pitcher	trap	no	2	Gilbert et al. (2020a)	https://doi.org/10.1038/s41598-020-61193-x
carnivorous plant	Nepenthes singalana	pitcher	trap	no	2.3	Gilbert et al. (2020a)	https://doi.org/10.1038/s41598-020-61193-x
carnivorous plant	Nepenthes tentaculata	pitcher	trap	no	4.2	Gilbert et al. (2020a)	https://doi.org/10.1038/s41598-020-61193-x
carnivorous plant	Nepenthes truncata	pitcher	trap	no	3	Gilbert et al. (2020a)	https://doi.org/10.1038/s41598-020-61193-x
carnivorous plant	Nepenthes ventrata	pitcher	trap	no feeding	5	Adlassnig et al. (2011)	https://doi.org/10.1093/aob/mcq238
plant apoplast	Nicotiana tabacum	NA	leaf epidermis	no	6.5	Martinière et al. (2018)	https://doi.org/10.1073/pnas.1721769115
carnivorous plant	Pinguicula glandiflora	flypaper	trap	no	5.0–5.4	Heslop-Harrison and Knox (1971)	https://doi.org/10.1007/BF00387439
carnivorous plant	Pinguicula glandiflora	flypaper	trap	feeding	3.1–3.4	Heslop-Harrison and Knox (1971)	https://doi.org/10.1007/BF00387439
carnivorous plant	Sarracenia	pitcher	trap		3–9	Juniper et al. (1989)	ISBN 978-0-12-392170-3
carnivorous plant	Sarracenia purpurea	pitcher	trap	leaf age	3.6–6.3	Fish and Hall (1978)	https://doi.org/10.2307/2424941
carnivorous plant	Sarracenia purpurea	pitcher	trap	no	6.5–7.5	Galli and Chang (1997)	https://doi.org/10.1104/pp.115.4.1461
carnivorous plant	Sarracenia purpurea	pitcher	trap	no and feeding	4.5–7.2	Plummer and Jackson (1963)	https://doi.org/10.2307/2422922
carnivorous plant	Sarracenia purpurea	pitcher	trap	feeding	6.2	Wakefield et al. (2005)	https://doi.org/10.1890/04-1673
carnivorous plant	Sarracenia purpurea	pitcher	trap	no feeding	6	Adlassnig et al. (2011)	https://doi.org/10.1093/aob/mcq238
plant apoplast	Solanum lycopersicum	NA	stem base xylem sap	no	6	Jia et al. (2007)	https://doi.org/10.1104/pp.106.089110
plant apoplast	Solanum lycopersicum	NA	leaf blade xylem sap	no	6.2	Jia et al. (2007)	https://doi.org/10.1104/pp.106.089110
carnivorous plant	Triphyophyllum peltatum	flypaper	trap		3.5–4.5	Green et al. (1979)	https://doi.org/10.1111/j.1095-8339.1979.tb02188.x
carnivorous plant	Utricularia aurea	suction	trap	no	5.25	Sirová et al. (2003)	https://doi.org/10.1046/j.1469-8137.2003.00834.x
carnivorous plant	Utricularia aurea	suction	trap	feeding	n/a	Sirová et al. (2003)	https://doi.org/10.1046/j.1469-8137.2003.00834.x
carnivorous plant	Utricularia australis	suction	trap	no	4.95	Sirová et al. (2003)	https://doi.org/10.1046/j.1469-8137.2003.00834.x
carnivorous plant	Utricularia australis	suction	trap	feeding	4.93	Sirová et al. (2003)	https://doi.org/10.1046/j.1469-8137.2003.00834.x
carnivorous plant	Utricularia australis	suction	trap	no	5.1	Adamec et al. (2010)	https://doi.org/10.2478/s11756-010-0002-1
carnivorous plant	Utricularia australis	suction	trap	control	7.2	Sirová et al. (2011)	https://doi.org/10.1071/FP11023
carnivorous plant	Utricularia australis	suction	trap	P addition	7.3	Sirová et al. (2011)	https://doi.org/10.1071/FP11023
carnivorous plant	Utricularia australis	suction	trap	N addition	7.3	Sirová et al. (2011)	https://doi.org/10.1071/FP11023
carnivorous plant	Utricularia foliosa	suction	trap	no	5.06	Sirová et al. (2003)	https://doi.org/10.1046/j.1469-8137.2003.00834.x
carnivorous plant	Utricularia foliosa	suction	trap	feeding	5.05	Sirová et al. (2003)	https://doi.org/10.1046/j.1469-8137.2003.00834.x
carnivorous plant	Utricularia foliosa	suction	trap	no	6.6	Adamec et al. (2010)	https://doi.org/10.2478/s11756-010-0002-1
carnivorous plant	Utricularia foliosa	suction	trap	age: young	7.1	Sirová et al. (2009)	https://doi.org/10.1016/j.aquabot.2008.07.007
carnivorous plant	Utricularia foliosa	suction	trap	age: intermediate	7.2	Sirová et al. (2009)	https://doi.org/10.1016/j.aquabot.2008.07.007
carnivorous plant	Utricularia vulgaris	suction	trap	no	4.97	Sirová et al. (2003)	https://doi.org/10.1046/j.1469-8137.2003.00834.x
carnivorous plant	Utricularia vulgaris	suction	trap	feeding	4.99	Sirová et al. (2003)	https://doi.org/10.1046/j.1469-8137.2003.00834.x
carnivorous plant	Utricularia vulgaris	suction	trap	no	5.1	Adamec et al. (2010)	https://doi.org/10.2478/s11756-010-0002-1
carnivorous plant	Utricularia vulgaris	suction	trap	age: young	5.1	Sirová et al. (2009)	https://doi.org/10.1016/j.aquabot.2008.07.007
carnivorous plant	Utricularia vulgaris	suction	trap	age: intermediate	5.1	Sirová et al. (2009)	https://doi.org/10.1016/j.aquabot.2008.07.007
carnivorous plant	Utricularia vulgaris	suction	trap	age: old	4.2	Sirová et al. (2009)	https://doi.org/10.1016/j.aquabot.2008.07.007
carnivorous plant	Nepenthes ampullaria	pitcher	trap	no	4.69643	Bittleston et al. (2018)	https://doi.org/10.7554/eLife.36741.001
carnivorous plant	Nepenthes gracilis	pitcher	trap	no	3.19048	Bittleston et al. (2018)	https://doi.org/10.7554/eLife.36741.001
carnivorous plant	Nepenthes hirsuta	pitcher	trap	no	5.07812	Bittleston et al. (2018)	https://doi.org/10.7554/eLife.36741.001
carnivorous plant	Nepenthes rafflesiana	pitcher	trap	no	4.5625	Bittleston et al. (2018)	https://doi.org/10.7554/eLife.36741.001
carnivorous plant	Nepenthes reinwardtiana	pitcher	trap	no	4.66667	Bittleston et al. (2018)	https://doi.org/10.7554/eLife.36741.001
carnivorous plant	Nepenthes stenophylla	pitcher	trap	no	2.76042	Bittleston et al. (2018)	https://doi.org/10.7554/eLife.36741.001
carnivorous plant	Nepenthes tentaculata	pitcher	trap	no	5.40625	Bittleston et al. (2018)	https://doi.org/10.7554/eLife.36741.001
carnivorous plant	Nepenthes veitchii	pitcher	trap	no	4.44737	Bittleston et al. (2018)	https://doi.org/10.7554/eLife.36741.001
carnivorous plant	Sarracenia alata	pitcher	trap	no	4.97917	Bittleston et al. (2018)	https://doi.org/10.7554/eLife.36741.001
carnivorous plant	Sarracenia flava	pitcher	trap	no	5.08333	Bittleston et al. (2018)	https://doi.org/10.7554/eLife.36741.001
carnivorous plant	Sarracenia leucophylla	pitcher	trap	no	5.54286	Bittleston et al. (2018)	https://doi.org/10.7554/eLife.36741.001
carnivorous plant	Sarracenia purpurea	pitcher	trap	no	4.8	Bittleston et al. (2018)	https://doi.org/10.7554/eLife.36741.001
carnivorous plant	Sarracenia rosea	pitcher	trap	no	5.63044	Bittleston et al. (2018)	https://doi.org/10.7554/eLife.36741.001
carnivorous plant	Sarracenia rubra	pitcher	trap	no	6.11364	Bittleston et al. (2018)	https://doi.org/10.7554/eLife.36741.001
carnivorous plant	Nepenthes ampullaria	pitcher	trap	common garden transplant (potted plant), allowed to capture prey naturally	4.95833	Bittleston et al. (2018)	https://doi.org/10.7554/eLife.36741.001
carnivorous plant	Nepenthes bicalcarata	pitcher	trap	common garden transplant (potted plant), allowed to capture prey naturally	4.79167	Bittleston et al. (2018)	https://doi.org/10.7554/eLife.36741.001
carnivorous plant	Nepenthes gracilis	pitcher	trap	common garden transplant (potted plant), allowed to capture prey naturally	3.53125	Bittleston et al. (2018)	https://doi.org/10.7554/eLife.36741.001
carnivorous plant	Nepenthes rafflesiana	pitcher	trap	common garden transplant (potted plant), allowed to capture prey naturally	2.8	Bittleston et al. (2018)	https://doi.org/10.7554/eLife.36741.001
carnivorous plant	Sarracenia purpurea	pitcher	trap	no	4.82353	Bittleston et al. (2018)	https://doi.org/10.7554/eLife.36741.001
carnivorous plant	Sarracenia purpurea	pitcher	trap	common garden transplant (potted plant), allowed to capture prey naturally	5.03125	Bittleston et al. (2018)	https://doi.org/10.7554/eLife.36741.001
carnivorous plant	Nepenthes mindanaoensis	pitcher	trap	no	3.33929	Gilbert et al. (2020b)	https://doi.org/10.1007/s00248-020-01503-y
carnivorous plant	Nepenthes albomarginata	pitcher	trap	no	3.5	Gaume et al. (2016)	https://doi.org/10.1002/ece3.1920
carnivorous plant	Nepenthes ampullaria	pitcher	trap	no	4.7	Gaume et al. (2016)	https://doi.org/10.1002/ece3.1920
carnivorous plant	Nepenthes bicalcarata	pitcher	trap	no	4.9	Gaume et al. (2016)	https://doi.org/10.1002/ece3.1920
carnivorous plant	Nepenthes rafflesiana var. gigantea	pitcher	trap	no	3.3	Gaume et al. (2016)	https://doi.org/10.1002/ece3.1920
carnivorous plant	Nepenthes gracilis	pitcher	trap	no	2.2	Gaume et al. (2016)	https://doi.org/10.1002/ece3.1920
carnivorous plant	Nepenthes hemsleyana	pitcher	trap	no	2.8	Gaume et al. (2016)	https://doi.org/10.1002/ece3.1920
carnivorous plant	Nepenthes rafflesiana var. typica	pitcher	trap	no	2.1	Gaume et al. (2016)	https://doi.org/10.1002/ece3.1920
